# Supplementary material for: A review of the spider genus Sinanapis, with the description of a new species from Tibet (Araneae, Anapidae)
Source: Zookeys. 2018 Oct 15;(790):45–61. doi: 10.3897/zookeys.790.25793 (PMC6198031; doi:10.3897/zookeys.790.25793)
Supplement: XML Treatment for Sinanapis [file zookeys.790.25793-treatment1.xml]

<!DOCTYPE tp:taxon-treatment
  PUBLIC "-//TaxonX//DTD Taxonomic Treatment Publishing DTD v0 20100105//EN" "tax-treatment-NSO.dtd">
<tp:taxon-treatment xmlns:tp="http://www.plazi.org/taxpub"><tp:treatment-meta><kwd-group><label>Taxon classification</label><kwd><named-content xmlns:xlink="http://www.w3.org/1999/xlink" content-type="kingdom">Animalia</named-content></kwd><kwd><named-content xmlns:xlink="http://www.w3.org/1999/xlink" content-type="order">Araneae</named-content></kwd><kwd><named-content xmlns:xlink="http://www.w3.org/1999/xlink" content-type="family">Anapidae</named-content></kwd></kwd-group><mixed-citation publication-type="journal"><person-group><name><surname>Zhang</surname><given-names>Qiqi</given-names></name><name><surname>Lin</surname><given-names>Yucheng</given-names></name></person-group><article-title>A review of the spider genus <italic><tp:taxon-name><tp:taxon-name-part taxon-name-part-type="genus" reg="Sinanapis">Sinanapis</tp:taxon-name-part></tp:taxon-name></italic>, with the description of a new species from Tibet (<tp:taxon-name><tp:taxon-name-part taxon-name-part-type="order">Araneae</tp:taxon-name-part></tp:taxon-name>, <tp:taxon-name><tp:taxon-name-part taxon-name-part-type="family">Anapidae</tp:taxon-name-part></tp:taxon-name>)</article-title><source>Zookeys</source><day>15</day><month>10</month><year>2018</year><volume>2018</volume><issue>790</issue><fpage>45</fpage><lpage>61</lpage><pub-id pub-id-type="doi">10.3897/zookeys.790.25793</pub-id></mixed-citation></tp:treatment-meta><tp:nomenclature><label>Genus</label><tp:taxon-name>
              <tp:taxon-name-part taxon-name-part-type="genus" reg="Sinanapis">Sinanapis</tp:taxon-name-part>
            </tp:taxon-name><tp:taxon-authority>Wunderlich &amp; Song, 1995</tp:taxon-authority></tp:nomenclature><tp:treatment-sec sec-type="type species" id="SECID0EKLAC"><title>Type species.</title><p><italic><tp:taxon-name><tp:taxon-name-part taxon-name-part-type="genus" reg="Sinanapis">Sinanapis</tp:taxon-name-part><tp:taxon-name-part taxon-name-part-type="species" reg="crassitarsa">crassitarsa</tp:taxon-name-part></tp:taxon-name></italic> Wunderlich &amp; Song, 1995 from Xishuangbanna, Yunnan.</p></tp:treatment-sec><tp:treatment-sec sec-type="diagnosis" id="SECID0E2LAC"><title>Diagnosis.</title><p>The males of <italic><tp:taxon-name><tp:taxon-name-part taxon-name-part-type="genus" reg="Sinanapis">Sinanapis</tp:taxon-name-part></tp:taxon-name></italic> can be distinguished from other male anapids by the palp with at least 3 patellar apophyses (Figs <xref ref-type="fig" rid="F2">2C</xref>, <xref ref-type="fig" rid="F4">4A</xref>, <xref ref-type="fig" rid="F6">6H</xref>, <xref ref-type="fig" rid="F9">9D</xref>), the ventrally flat bulb lacking conductor (Figs <xref ref-type="fig" rid="F2">2E</xref>, <xref ref-type="fig" rid="F4">4B</xref>, <xref ref-type="fig" rid="F6">6E</xref>, <xref ref-type="fig" rid="F9">9C</xref>), the embolus coiling around the bulb margin in at least one loop (Figs <xref ref-type="fig" rid="F2">2E</xref>, <xref ref-type="fig" rid="F4">4B</xref>, <xref ref-type="fig" rid="F6">6E</xref>, <xref ref-type="fig" rid="F9">9C</xref>), and having ventral cusps on metatarsus and tarsus I (Figs <xref ref-type="fig" rid="F1">1A</xref>, <xref ref-type="fig" rid="F4">4D</xref>, <xref ref-type="fig" rid="F6">6D</xref>). Females of <italic><tp:taxon-name><tp:taxon-name-part taxon-name-part-type="genus" reg="Sinanapis">Sinanapis</tp:taxon-name-part></tp:taxon-name></italic> can be distinguished from other Chinese anapids by the globular spermathecae spaced by less than 1.5 diameters (Figs <xref ref-type="fig" rid="F4">4H</xref>, <xref ref-type="fig" rid="F7">7I</xref>, <xref ref-type="fig" rid="F9">9F</xref>), and the copulatory ducts with at least one loop (Figs <xref ref-type="fig" rid="F4">4H</xref>, <xref ref-type="fig" rid="F7">7I</xref>, <xref ref-type="fig" rid="F9">9F</xref>).</p></tp:treatment-sec><tp:treatment-sec sec-type="Composition" id="SECID0EDPAC"><title>Composition.</title><p><italic><tp:taxon-name><tp:taxon-name-part taxon-name-part-type="genus" reg="Sinanapis">Sinanapis</tp:taxon-name-part><tp:taxon-name-part taxon-name-part-type="species" reg="crassitarsa">crassitarsa</tp:taxon-name-part></tp:taxon-name></italic> Wunderlich &amp; Song, 1995 (♂), <italic><tp:taxon-name><tp:taxon-name-part taxon-name-part-type="genus" reg="Sinanapis">S.</tp:taxon-name-part><tp:taxon-name-part taxon-name-part-type="species" reg="longituba">longituba</tp:taxon-name-part></tp:taxon-name></italic> Lin &amp; Li, 2012 (♂, ♀), <italic><tp:taxon-name><tp:taxon-name-part taxon-name-part-type="genus" reg="Sinanapis">S.</tp:taxon-name-part><tp:taxon-name-part taxon-name-part-type="species" reg="medogense">medogense</tp:taxon-name-part></tp:taxon-name></italic> sp. n. (♂, ♀), and <italic><tp:taxon-name><tp:taxon-name-part taxon-name-part-type="genus" reg="Sinanapis">S.</tp:taxon-name-part><tp:taxon-name-part taxon-name-part-type="species" reg="wuyi">wuyi</tp:taxon-name-part></tp:taxon-name></italic> Jin &amp; Zhang, 2013 (♂, ♀).</p></tp:treatment-sec><tp:treatment-sec sec-type="distribution" id="SECID0EWAAE"><title>Distribution.</title><p>China (Tibet, Yunnan, Hunan, Jiangxi, Fujian, Hainan), Laos, Vietnam.</p></tp:treatment-sec><tp:treatment-sec sec-type="remarks" id="SECID0E2AAE"><title>Remarks.</title><p>This genus gender is considered as masculine at its establishment by <xref ref-type="bibr" rid="B7">Wunderlich and Song (1995)</xref>. But it was later corrected to feminine by <xref ref-type="bibr" rid="B6">World Spider Catalog (2018)</xref>.</p></tp:treatment-sec><tp:treatment-sec><!--Section generated to contain objects referenced in tp:taxon-treatment.--><fig id="F2" position="float" orientation="portrait"><label>Figure 2.</label><caption><p><italic><tp:taxon-name><tp:taxon-name-part taxon-name-part-type="genus" reg="Sinanapis">Sinanapis</tp:taxon-name-part><tp:taxon-name-part taxon-name-part-type="species" reg="crassitarsa">crassitarsa</tp:taxon-name-part></tp:taxon-name></italic> Wunderlich &amp; Song, 1995, <bold>A–C</bold> Male left palp <bold>D</bold> Dorsal patellar apophyses on palp <bold>E</bold> Bulb <bold>F</bold> Basal patellar apophysis <bold>A</bold> prolateral <bold>B, F</bold> reterolateral <bold>C, D</bold> dorsal <bold>E</bold> ventral. Abbreviations: <bold><abbrev xmlns:xlink="http://www.w3.org/1999/xlink" xlink:title="basal patellar apophysis on palp" id="ABBRID0ENUAE" xlink:type="simple">BA</abbrev></bold> basal patellar apophysis; <bold><abbrev xmlns:xlink="http://www.w3.org/1999/xlink" xlink:title="cymbium" id="ABBRID0ESUAE" xlink:type="simple">Cy</abbrev></bold> cymbium; <bold><abbrev xmlns:xlink="http://www.w3.org/1999/xlink" xlink:title="dorsal patellar apophysis on palp" id="ABBRID0EXUAE" xlink:type="simple">DA</abbrev></bold> dorsal patellar apophysis; <bold><abbrev xmlns:xlink="http://www.w3.org/1999/xlink" xlink:title="dentigerous patellar process on palp" id="ABBRID0E3UAE" xlink:type="simple">DP</abbrev></bold> dentigerous patellar process; <bold><abbrev xmlns:xlink="http://www.w3.org/1999/xlink" xlink:title="embolus" id="ABBRID0EBVAE" xlink:type="simple">Em</abbrev></bold> embolus; <bold><abbrev xmlns:xlink="http://www.w3.org/1999/xlink" xlink:title="femur" id="ABBRID0EGVAE" xlink:type="simple">Fe</abbrev></bold> femur; <bold><abbrev xmlns:xlink="http://www.w3.org/1999/xlink" xlink:title="lateral patellar apophysis on palp" id="ABBRID0ELVAE" xlink:type="simple">LA</abbrev></bold> lateral patellar apophysis; <bold><abbrev xmlns:xlink="http://www.w3.org/1999/xlink" xlink:title="patella" id="ABBRID0EQVAE" xlink:type="simple">Pa</abbrev></bold> patella; <bold>PS</bold> patellar spine; <bold><abbrev xmlns:xlink="http://www.w3.org/1999/xlink" xlink:title="tibial apophysis on palp" id="ABBRID0EXVAE" xlink:type="simple">TA</abbrev></bold> tibial apophysis; <bold><abbrev xmlns:xlink="http://www.w3.org/1999/xlink" xlink:title="tegulum" id="ABBRID0E3VAE" xlink:type="simple">Te</abbrev></bold> tegulum; <bold><abbrev xmlns:xlink="http://www.w3.org/1999/xlink" xlink:title="tibia" id="ABBRID0EBWAE" xlink:type="simple">Ti</abbrev></bold> tibia. Scale bars: 0.20 (<bold>A–C</bold>); 0.10 (<bold>D, E</bold>); 0.05 (<bold>F</bold>).</p></caption><graphic xmlns:xlink="http://www.w3.org/1999/xlink" xlink:href="zookeys-790-045-g002.jpg" position="float" orientation="portrait" xlink:type="simple" id="oo_234910.jpg"/></fig><fig id="F4" position="float" orientation="portrait"><label>Figure 4.</label><caption><p><italic><tp:taxon-name><tp:taxon-name-part taxon-name-part-type="genus" reg="Sinanapis">Sinanapis</tp:taxon-name-part><tp:taxon-name-part taxon-name-part-type="species" reg="longituba">longituba</tp:taxon-name-part></tp:taxon-name></italic> Lin &amp; Li, 2012, <bold>A, B</bold> Male left palp <bold>C, D</bold> Male leg I <bold>E</bold> Female abdomen <bold>F</bold><tp:taxon-name><tp:taxon-name-part taxon-name-part-type="genus" reg="Epigyne">Epigyne</tp:taxon-name-part></tp:taxon-name><bold>G, H</bold> Vulva <bold>A, D</bold> prolateral <bold>B, C</bold> reterolateral <bold>E–G</bold> ventral <bold>H</bold> doral. Abbreviations: <bold><abbrev xmlns:xlink="http://www.w3.org/1999/xlink" xlink:title="basal patellar apophysis on palp" id="ABBRID0ECDAG" xlink:type="simple">BA</abbrev></bold> basal patellar apophysis; <bold><abbrev xmlns:xlink="http://www.w3.org/1999/xlink" xlink:title="book lung covers" id="ABBRID0EHDAG" xlink:type="simple">BC</abbrev></bold> booklung cover; <bold><abbrev xmlns:xlink="http://www.w3.org/1999/xlink" xlink:title="copulatory ducts" id="ABBRID0EMDAG" xlink:type="simple">CD</abbrev></bold> copulatory ducts; <bold><abbrev xmlns:xlink="http://www.w3.org/1999/xlink" xlink:title="copulatory opening" id="ABBRID0ERDAG" xlink:type="simple">CO</abbrev></bold> copulatory opening; <bold><abbrev xmlns:xlink="http://www.w3.org/1999/xlink" xlink:title="cymbium" id="ABBRID0EWDAG" xlink:type="simple">Cy</abbrev></bold> cymbium; <bold><abbrev xmlns:xlink="http://www.w3.org/1999/xlink" xlink:title="cusps on leg I" id="ABBRID0E2DAG" xlink:type="simple">Cu</abbrev></bold> cusps on leg I; <bold><abbrev xmlns:xlink="http://www.w3.org/1999/xlink" xlink:title="dorsal patellar apophysis on palp" id="ABBRID0EAEAG" xlink:type="simple">DA</abbrev></bold> dorsal patellar apophysis; <bold><abbrev xmlns:xlink="http://www.w3.org/1999/xlink" xlink:title="embolus" id="ABBRID0EFEAG" xlink:type="simple">Em</abbrev></bold> embolus; <bold><abbrev xmlns:xlink="http://www.w3.org/1999/xlink" xlink:title="fertilization ducts" id="ABBRID0EKEAG" xlink:type="simple">FD</abbrev></bold> fertilization ducts; <bold><abbrev xmlns:xlink="http://www.w3.org/1999/xlink" xlink:title="femur" id="ABBRID0EPEAG" xlink:type="simple">Fe</abbrev></bold> femur; <bold><abbrev xmlns:xlink="http://www.w3.org/1999/xlink" xlink:title="lateral patellar apophysis on palp" id="ABBRID0EUEAG" xlink:type="simple">LA</abbrev></bold> lateral patellar apophysis; <bold><abbrev xmlns:xlink="http://www.w3.org/1999/xlink" xlink:title="patella" id="ABBRID0EZEAG" xlink:type="simple">Pa</abbrev></bold> patella; <bold>S</bold> spermathecae; <bold><abbrev xmlns:xlink="http://www.w3.org/1999/xlink" xlink:title="tibial apophysis on palp" id="ABBRID0EAFAG" xlink:type="simple">TA</abbrev></bold> tibial apophysis; <bold><abbrev xmlns:xlink="http://www.w3.org/1999/xlink" xlink:title="tegulum" id="ABBRID0EFFAG" xlink:type="simple">Te</abbrev></bold> tegulum; <bold><abbrev xmlns:xlink="http://www.w3.org/1999/xlink" xlink:title="tibia" id="ABBRID0EKFAG" xlink:type="simple">Ti</abbrev></bold> tibia. Scale bars: 0.20 (<bold>A, B, E–H</bold>); 0.50 (<bold>C, D</bold>).</p></caption><graphic xmlns:xlink="http://www.w3.org/1999/xlink" xlink:href="zookeys-790-045-g004.jpg" position="float" orientation="portrait" xlink:type="simple" id="oo_234912.jpg"/></fig><fig id="F6" position="float" orientation="portrait"><label>Figure 6.</label><caption><p><italic><tp:taxon-name><tp:taxon-name-part taxon-name-part-type="genus" reg="Sinanapis">Sinanapis</tp:taxon-name-part><tp:taxon-name-part taxon-name-part-type="species" reg="medogense">medogense</tp:taxon-name-part></tp:taxon-name></italic> sp. n., male holotype from Xizang. <bold>A, B, E, F</bold> Left palp <bold>C, D</bold> Left leg I <bold>G, H</bold> Palpal patella and tibia <bold>I</bold> Patellar apophysis <bold>A, D, G</bold> prolateral <bold>B, C</bold> retrolateral <bold>E</bold> ventral <bold>F, H, I</bold> dorsal. Abbreviations: <bold><abbrev xmlns:xlink="http://www.w3.org/1999/xlink" xlink:title="basal patellar apophysis on palp" id="ABBRID0ESQAG" xlink:type="simple">BA</abbrev></bold> basal patellar apophysis; <bold><abbrev xmlns:xlink="http://www.w3.org/1999/xlink" xlink:title="cusps on leg I" id="ABBRID0EXQAG" xlink:type="simple">Cu</abbrev></bold> cusps on leg I; <bold><abbrev xmlns:xlink="http://www.w3.org/1999/xlink" xlink:title="cymbium" id="ABBRID0E3QAG" xlink:type="simple">Cy</abbrev></bold> cymbium; <bold><abbrev xmlns:xlink="http://www.w3.org/1999/xlink" xlink:title="dorsal patellar apophysis on palp" id="ABBRID0EBRAG" xlink:type="simple">DA</abbrev></bold> dorsal patellar apophysis; <bold><abbrev xmlns:xlink="http://www.w3.org/1999/xlink" xlink:title="dentigerous patellar process on palp" id="ABBRID0EGRAG" xlink:type="simple">DP</abbrev></bold> dentigerous patellar process; <bold><abbrev xmlns:xlink="http://www.w3.org/1999/xlink" xlink:title="embolus" id="ABBRID0ELRAG" xlink:type="simple">Em</abbrev></bold> embolus; <bold><abbrev xmlns:xlink="http://www.w3.org/1999/xlink" xlink:title="femur" id="ABBRID0EQRAG" xlink:type="simple">Fe</abbrev></bold> femur; <bold><abbrev xmlns:xlink="http://www.w3.org/1999/xlink" xlink:title="lateral patellar apophysis on palp" id="ABBRID0EVRAG" xlink:type="simple">LA</abbrev></bold> lateral patellar apophysis; <bold><abbrev xmlns:xlink="http://www.w3.org/1999/xlink" xlink:title="patella" id="ABBRID0E1RAG" xlink:type="simple">Pa</abbrev></bold> patella; <bold><abbrev xmlns:xlink="http://www.w3.org/1999/xlink" xlink:title="tibial apophysis on palp" id="ABBRID0E6RAG" xlink:type="simple">TA</abbrev></bold> tibial apophysis; <bold><abbrev xmlns:xlink="http://www.w3.org/1999/xlink" xlink:title="tibia" id="ABBRID0EESAG" xlink:type="simple">Ti</abbrev></bold> tibia; <bold><abbrev xmlns:xlink="http://www.w3.org/1999/xlink" xlink:title="tegulum" id="ABBRID0EJSAG" xlink:type="simple">Te</abbrev></bold> tegulum. Scale bars: 0.25 (<bold>A, B, E–H</bold>); 1.00 (<bold>C</bold>); 0.50 (<bold>D</bold>); 0.05 (<bold>I</bold>).</p></caption><graphic xmlns:xlink="http://www.w3.org/1999/xlink" xlink:href="zookeys-790-045-g006.jpg" position="float" orientation="portrait" xlink:type="simple" id="oo_234914.jpg"/></fig><fig id="F9" position="float" orientation="portrait"><label>Figure 9.</label><caption><p><italic><tp:taxon-name><tp:taxon-name-part taxon-name-part-type="genus" reg="Sinanapis">Sinanapis</tp:taxon-name-part><tp:taxon-name-part taxon-name-part-type="species" reg="wuyi">wuyi</tp:taxon-name-part></tp:taxon-name></italic> Jin &amp; Zhang, 2013, male (<bold>A–D</bold>) and female (<bold>E, F</bold>) paratypes. <bold>A–D</bold> Left palp <bold>E, F</bold> Vulva <bold>A</bold> prolateral <bold>B</bold> retrolateral <bold>C</bold> retro-ventral <bold>D, F</bold> dorsal <bold>E</bold> ventral. Abbreviations: <bold><abbrev xmlns:xlink="http://www.w3.org/1999/xlink" xlink:title="basal patellar apophysis on palp" id="ABBRID0EBABG" xlink:type="simple">BA</abbrev></bold> basal patellar apophysis; <bold><abbrev xmlns:xlink="http://www.w3.org/1999/xlink" xlink:title="book lung covers" id="ABBRID0EGABG" xlink:type="simple">BC</abbrev></bold> booklung cover; <bold><abbrev xmlns:xlink="http://www.w3.org/1999/xlink" xlink:title="copulatory ducts" id="ABBRID0ELABG" xlink:type="simple">CD</abbrev></bold> copulatory ducts; <bold><abbrev xmlns:xlink="http://www.w3.org/1999/xlink" xlink:title="copulatory opening" id="ABBRID0EQABG" xlink:type="simple">CO</abbrev></bold> copulatory opening; <bold><abbrev xmlns:xlink="http://www.w3.org/1999/xlink" xlink:title="cymbium" id="ABBRID0EVABG" xlink:type="simple">Cy</abbrev></bold> cymbium; <bold><abbrev xmlns:xlink="http://www.w3.org/1999/xlink" xlink:title="dorsal patellar apophysis on palp" id="ABBRID0E1ABG" xlink:type="simple">DA</abbrev></bold> dorsal patellar apophysis; <bold><abbrev xmlns:xlink="http://www.w3.org/1999/xlink" xlink:title="embolus" id="ABBRID0E6ABG" xlink:type="simple">Em</abbrev></bold> embolus; <bold><abbrev xmlns:xlink="http://www.w3.org/1999/xlink" xlink:title="fertilization ducts" id="ABBRID0EEBBG" xlink:type="simple">FD</abbrev></bold> fertilization ducts; <bold><abbrev xmlns:xlink="http://www.w3.org/1999/xlink" xlink:title="femur" id="ABBRID0EJBBG" xlink:type="simple">Fe</abbrev></bold> femur; <bold><abbrev xmlns:xlink="http://www.w3.org/1999/xlink" xlink:title="lateral patellar apophysis on palp" id="ABBRID0EOBBG" xlink:type="simple">LA</abbrev></bold> lateral patellar apophysis; <bold><abbrev xmlns:xlink="http://www.w3.org/1999/xlink" xlink:title="patella" id="ABBRID0ETBBG" xlink:type="simple">Pa</abbrev></bold> patella; <bold>S</bold> spermathecae; <bold><abbrev xmlns:xlink="http://www.w3.org/1999/xlink" xlink:title="tibial apophysis on palp" id="ABBRID0E1BBG" xlink:type="simple">TA</abbrev></bold> tibial apophysis; <bold><abbrev xmlns:xlink="http://www.w3.org/1999/xlink" xlink:title="tegulum" id="ABBRID0E6BBG" xlink:type="simple">Te</abbrev></bold> tegulum; <bold><abbrev xmlns:xlink="http://www.w3.org/1999/xlink" xlink:title="tibia" id="ABBRID0EECBG" xlink:type="simple">Ti</abbrev></bold> tibia. Scale bars: 0.20 (<bold>A–D</bold>); 0.25 (<bold>E, F</bold>).</p></caption><graphic xmlns:xlink="http://www.w3.org/1999/xlink" xlink:href="zookeys-790-045-g009.jpg" position="float" orientation="portrait" xlink:type="simple" id="oo_234916.jpg"/></fig><fig id="F1" position="float" orientation="portrait"><label>Figure 1.</label><caption><p><italic><tp:taxon-name><tp:taxon-name-part taxon-name-part-type="genus" reg="Sinanapis">Sinanapis</tp:taxon-name-part><tp:taxon-name-part taxon-name-part-type="species" reg="crassitarsa">crassitarsa</tp:taxon-name-part></tp:taxon-name></italic> Wunderlich &amp; Song, 1995, <bold>A–C</bold> Male habitus <bold>D, E</bold> Prosoma (chelicerae and appendages omitted) <bold>A</bold> dorsal <bold>B, E</bold> lateral <bold>C</bold> ventral <bold>D</bold> anterior. Abbreviations: <bold><abbrev xmlns:xlink="http://www.w3.org/1999/xlink" xlink:title="cusps on leg I" id="ABBRID0EXSAE" xlink:type="simple">Cu</abbrev></bold> cusps on leg I; <bold><abbrev xmlns:xlink="http://www.w3.org/1999/xlink" xlink:title="labral spur" id="ABBRID0E3SAE" xlink:type="simple">LS</abbrev></bold> labial spur. Scale bars: 0.50 (<bold>A–C</bold>); 0.20 (<bold>D, E</bold>).</p></caption><graphic xmlns:xlink="http://www.w3.org/1999/xlink" xlink:href="zookeys-790-045-g001.jpg" position="float" orientation="portrait" xlink:type="simple" id="oo_234909.jpg"/></fig><fig id="F7" position="float" orientation="portrait"><label>Figure 7.</label><caption><p><italic><tp:taxon-name><tp:taxon-name-part taxon-name-part-type="genus" reg="Sinanapis">Sinanapis</tp:taxon-name-part><tp:taxon-name-part taxon-name-part-type="species" reg="medogense">medogense</tp:taxon-name-part></tp:taxon-name></italic> sp. n., male holotype (<bold>A–C, E, F</bold>) and female paratype (<bold>D, G–I</bold>) from Xizang. <bold>A–D</bold> Abdomen <bold>E</bold> Spinnerets <bold>F</bold> Epigastric scutum <bold>G</bold><tp:taxon-name><tp:taxon-name-part taxon-name-part-type="genus" reg="Epigyne">Epigyne</tp:taxon-name-part></tp:taxon-name><bold>H, I</bold> Vulva (lactic acid-treated) <bold>A, D, F–H</bold> ventral <bold>B, I</bold> dorsal <bold>C, E</bold> antapical. Abbreviations: <bold><abbrev xmlns:xlink="http://www.w3.org/1999/xlink" xlink:title="book lung covers" id="ABBRID0EIUAG" xlink:type="simple">BC</abbrev></bold> booklung covers; <bold><abbrev xmlns:xlink="http://www.w3.org/1999/xlink" xlink:title="copulatory ducts" id="ABBRID0ENUAG" xlink:type="simple">CD</abbrev></bold> copulatory duct; <bold><abbrev xmlns:xlink="http://www.w3.org/1999/xlink" xlink:title="copulatory opening" id="ABBRID0ESUAG" xlink:type="simple">CO</abbrev></bold> copulatory opening; <bold><abbrev xmlns:xlink="http://www.w3.org/1999/xlink" xlink:title="fertilization ducts" id="ABBRID0EXUAG" xlink:type="simple">FD</abbrev></bold> fertilization duct; <bold>S</bold> spermatheca. Scale bars: 0.50 (<bold>A–D</bold>); 0.20 (<bold>E–G</bold>); 0.10 (<bold>H, I</bold>).</p></caption><graphic xmlns:xlink="http://www.w3.org/1999/xlink" xlink:href="zookeys-790-045-g007.jpg" position="float" orientation="portrait" xlink:type="simple" id="oo_234915.jpg"/></fig></tp:treatment-sec><ref-list><ref id="B7"><mixed-citation xmlns:xlink="http://www.w3.org/1999/xlink" xlink:type="simple"><person-group><name name-style="western"><surname>Wunderlich</surname><given-names>J</given-names></name><name name-style="western"><surname>Song</surname><given-names>D</given-names></name></person-group> (<year>1995</year>) <article-title>Four new spider species of the families <tp:taxon-name><tp:taxon-name-part taxon-name-part-type="family">Anapidae</tp:taxon-name-part></tp:taxon-name>, <tp:taxon-name><tp:taxon-name-part taxon-name-part-type="family">Linyphiidae</tp:taxon-name-part></tp:taxon-name> and <tp:taxon-name><tp:taxon-name-part taxon-name-part-type="family">Nesticidae</tp:taxon-name-part></tp:taxon-name> from a tropical rain forest area of SW-China.</article-title><source>Beiträge zur Araneologie</source><volume>4</volume>: <fpage>343</fpage>–<lpage>351</lpage>.</mixed-citation></ref><ref id="B6"><mixed-citation xmlns:xlink="http://www.w3.org/1999/xlink" xlink:type="simple"><institution xlink:type="simple">World Spider Catalog</institution> (<year>2018</year>) World Spider Catalog. Natural History Museum Bern. <ext-link xlink:type="simple" ext-link-type="uri" xlink:href="http://wsc.nmbe.ch">http://wsc.nmbe.ch</ext-link>, version 19.0. [accessed on April 12, 2018]</mixed-citation></ref></ref-list></tp:taxon-treatment>
