# Supplementary material for: A review of the spider genus Sinanapis, with the description of a new species from Tibet (Araneae, Anapidae)
Source: Zookeys. 2018 Oct 15;(790):45–61. doi: 10.3897/zookeys.790.25793 (PMC6198031; doi:10.3897/zookeys.790.25793)
Supplement: XML Treatment for Sinanapis longituba [file zookeys.790.25793-treatment3.xml]

<!DOCTYPE tp:taxon-treatment
  PUBLIC "-//TaxonX//DTD Taxonomic Treatment Publishing DTD v0 20100105//EN" "tax-treatment-NSO.dtd">
<tp:taxon-treatment xmlns:tp="http://www.plazi.org/taxpub"><tp:treatment-meta><kwd-group><label>Taxon classification</label><kwd><named-content xmlns:xlink="http://www.w3.org/1999/xlink" content-type="kingdom">Animalia</named-content></kwd><kwd><named-content xmlns:xlink="http://www.w3.org/1999/xlink" content-type="order">Araneae</named-content></kwd><kwd><named-content xmlns:xlink="http://www.w3.org/1999/xlink" content-type="family">Anapidae</named-content></kwd></kwd-group><mixed-citation publication-type="journal"><person-group><name><surname>Zhang</surname><given-names>Qiqi</given-names></name><name><surname>Lin</surname><given-names>Yucheng</given-names></name></person-group><article-title>A review of the spider genus <italic><tp:taxon-name><tp:taxon-name-part taxon-name-part-type="genus" reg="Sinanapis">Sinanapis</tp:taxon-name-part></tp:taxon-name></italic>, with the description of a new species from Tibet (<tp:taxon-name><tp:taxon-name-part taxon-name-part-type="order">Araneae</tp:taxon-name-part></tp:taxon-name>, <tp:taxon-name><tp:taxon-name-part taxon-name-part-type="family">Anapidae</tp:taxon-name-part></tp:taxon-name>)</article-title><source>Zookeys</source><day>15</day><month>10</month><year>2018</year><volume>2018</volume><issue>790</issue><fpage>45</fpage><lpage>61</lpage><pub-id pub-id-type="doi">10.3897/zookeys.790.25793</pub-id></mixed-citation></tp:treatment-meta><tp:nomenclature><tp:taxon-name>
              <tp:taxon-name-part taxon-name-part-type="genus" reg="Sinanapis">Sinanapis</tp:taxon-name-part>
              <tp:taxon-name-part taxon-name-part-type="species" reg="longituba">longituba</tp:taxon-name-part>
            </tp:taxon-name><tp:taxon-authority>Lin &amp; Li, 2012</tp:taxon-authority><xref ref-type="fig" rid="F3">Figs 3</xref><xref ref-type="fig" rid="F4">, 4</xref></tp:nomenclature><tp:treatment-sec sec-type="type material" id="SECID0EXYAE"><title>Type material.</title><p><italic>Holotype</italic>: ♂ (<named-content xmlns:xlink="http://www.w3.org/1999/xlink" content-type="dwc:institutional_code" xlink:type="simple">IZCAS</named-content>), CHINA: Hainan Province, Qiongzhong City, Mt. Limushan Nature Reserve, in leaf litter, <named-content xmlns:xlink="http://www.w3.org/1999/xlink" content-type="dwc:verbatimCoordinates" xlink:type="simple"><named-content content-type="geo-json" specific-use="{&#34;type&#34;:&#34;Point&#34;,&#34;coordinates&#34;:[109.733333,19.183333]}" id="NCID0EHZAE" xlink:type="simple">19°11.000'N, 109°44.000'E</named-content></named-content>; 655 m, 12.VIII.2007, S.Q. Li &amp; C.X. Wang leg. <italic>Paratypes</italic>: 3♂, 11♀ (<named-content xmlns:xlink="http://www.w3.org/1999/xlink" content-type="dwc:institutional_code" xlink:type="simple">IZCAS</named-content>), same data as holotype (examined).</p></tp:treatment-sec><tp:treatment-sec sec-type="material" id="SECID0ETZAE"><title>Other material examined.</title><p>4♂, 2♀ (<named-content xmlns:xlink="http://www.w3.org/1999/xlink" content-type="dwc:institutional_code" xlink:type="simple">NHMSU</named-content>), CHINA: Hainan Province, Qiongzhong City, Yinggeling National Natural Reserve, Yinggezui Management Station, <named-content xmlns:xlink="http://www.w3.org/1999/xlink" content-type="dwc:verbatimCoordinates" xlink:type="simple"><named-content content-type="geo-json" specific-use="{&#34;type&#34;:&#34;Point&#34;,&#34;coordinates&#34;:[109.748317,19.050617]}" id="NCID0EB1AE" xlink:type="simple">19°03.037'N, 109°44.899'E</named-content></named-content>; 622 m, 8–9.V.2011, Y.Y. Zhou leg.; 1♀ (<named-content xmlns:xlink="http://www.w3.org/1999/xlink" content-type="dwc:institutional_code" xlink:type="simple">NHMSU</named-content>), CHINA: Hainan Province, Baisha County, Yuanmen Town, Hongxin Village, Yinggeling, <named-content xmlns:xlink="http://www.w3.org/1999/xlink" content-type="dwc:verbatimCoordinates" xlink:type="simple"><named-content content-type="geo-json" specific-use="{&#34;type&#34;:&#34;Point&#34;,&#34;coordinates&#34;:[109.522150,19.060717]}" id="NCID0EO1AE" xlink:type="simple">19°03.643'N, 109°31.329'E</named-content></named-content>; 598±11 m, 27.III.2013, Z.G. Chen leg.</p><!--PageBreak--><!--PageBreak--></tp:treatment-sec><tp:treatment-sec sec-type="diagnosis" id="SECID0EV1AE"><title>Diagnosis.</title><p>The male of <italic><tp:taxon-name><tp:taxon-name-part taxon-name-part-type="genus" reg="Sinanapis">S.</tp:taxon-name-part><tp:taxon-name-part taxon-name-part-type="species" reg="longituba">longituba</tp:taxon-name-part></tp:taxon-name></italic> can be distinguished from <italic><tp:taxon-name><tp:taxon-name-part taxon-name-part-type="genus" reg="Sinanapis">S.</tp:taxon-name-part><tp:taxon-name-part taxon-name-part-type="species" reg="crassitarsa">crassitarsa</tp:taxon-name-part></tp:taxon-name></italic> and <italic><tp:taxon-name><tp:taxon-name-part taxon-name-part-type="genus" reg="Sinanapis">S.</tp:taxon-name-part><tp:taxon-name-part taxon-name-part-type="species" reg="medogense">medogense</tp:taxon-name-part></tp:taxon-name></italic> sp. n. by the presence of anterior median eyes (Figure <xref ref-type="fig" rid="F3">3G</xref>), lacking in two latter species (Figs <xref ref-type="fig" rid="F1">1D</xref>, <xref ref-type="fig" rid="F5">5G</xref>), and by the absence of a rasper-like dentigerous process (Figure <xref ref-type="fig" rid="F3">3A, B</xref>), whereas the dentigerous process is present in the other two species <!--PageBreak--><!--PageBreak-->(Figs <xref ref-type="fig" rid="F2">2C</xref>, <xref ref-type="fig" rid="F6">6H</xref>). It differs from <italic><tp:taxon-name><tp:taxon-name-part taxon-name-part-type="genus" reg="Sinanapis">S.</tp:taxon-name-part><tp:taxon-name-part taxon-name-part-type="species" reg="wuyi">wuyi</tp:taxon-name-part></tp:taxon-name></italic> by the robust leg I in both sexes (Figs <xref ref-type="fig" rid="F3">3A–D</xref>, <xref ref-type="fig" rid="F4">4C, D</xref>), as against the normal leg I seen in <italic><tp:taxon-name><tp:taxon-name-part taxon-name-part-type="genus" reg="Sinanapis">S.</tp:taxon-name-part><tp:taxon-name-part taxon-name-part-type="species" reg="wuyi">wuyi</tp:taxon-name-part></tp:taxon-name></italic> (Figure <xref ref-type="fig" rid="F8">8A, B, D, E</xref>). It further differs from <italic><tp:taxon-name><tp:taxon-name-part taxon-name-part-type="genus" reg="Sinanapis">S.</tp:taxon-name-part><tp:taxon-name-part taxon-name-part-type="species" reg="wuyi">wuyi</tp:taxon-name-part></tp:taxon-name></italic> by having a very long basal patellar apophysis, 3 times longer than palpal femur (Figure <xref ref-type="fig" rid="F4">4A, B</xref>), while the basal patellar apophysis is shorter than the palpal femur in <italic><tp:taxon-name><tp:taxon-name-part taxon-name-part-type="genus" reg="Sinanapis">S.</tp:taxon-name-part><tp:taxon-name-part taxon-name-part-type="species" reg="wuyi">wuyi</tp:taxon-name-part></tp:taxon-name></italic> (Figure <xref ref-type="fig" rid="F9">9A, B</xref>). The female of <italic><tp:taxon-name><tp:taxon-name-part taxon-name-part-type="genus" reg="Sinanapis">S.</tp:taxon-name-part><tp:taxon-name-part taxon-name-part-type="species" reg="longituba">longituba</tp:taxon-name-part></tp:taxon-name></italic> can be distinguished from that of the congeners by the larger copulatory openings and the longer copulatory ducts around the spermathecae (Figure <xref ref-type="fig" rid="F4">4G, H</xref>). On the other hand, the copulatory openings are smaller in <italic><tp:taxon-name><tp:taxon-name-part taxon-name-part-type="genus" reg="Sinanapis">S.</tp:taxon-name-part><tp:taxon-name-part taxon-name-part-type="species" reg="medogense">medogense</tp:taxon-name-part></tp:taxon-name></italic> sp. n. (Figure <xref ref-type="fig" rid="F7">7G, I</xref>) and <italic><tp:taxon-name><tp:taxon-name-part taxon-name-part-type="genus" reg="Sinanapis">S.</tp:taxon-name-part><tp:taxon-name-part taxon-name-part-type="species" reg="wuyi">wuyi</tp:taxon-name-part></tp:taxon-name></italic> (Figure <xref ref-type="fig" rid="F9">9E, F</xref>) and their shorter copulatory ducts do not around the spermathecae.</p><fig id="F3" position="float" orientation="portrait"><label>Figure 3.</label><caption><p><italic><tp:taxon-name><tp:taxon-name-part taxon-name-part-type="genus" reg="Sinanapis">Sinanapis</tp:taxon-name-part><tp:taxon-name-part taxon-name-part-type="species" reg="longituba">longituba</tp:taxon-name-part></tp:taxon-name></italic> Lin &amp; Li, 2012, <bold>A, B, E</bold> Male habitus <bold>C, D, F</bold> Female habitus <bold>G, H</bold> Prosoma (appendages omitted) <bold>A, C</bold> dorsal <bold>B, D</bold> ventral <bold>E, F, H</bold> lateral <bold>G</bold> anterior. Abbreviations: <bold>CT</bold> cheliceral tubercle; <bold><abbrev xmlns:xlink="http://www.w3.org/1999/xlink" xlink:title="labral spur" id="ABBRID0EJBAG" xlink:type="simple">LS</abbrev></bold> labial spur. Scale bars: 0.50 (<bold>A–F</bold>); 0.20 (<bold>G, H</bold>).</p></caption><graphic xmlns:xlink="http://www.w3.org/1999/xlink" xlink:href="zookeys-790-045-g003.jpg" position="float" orientation="portrait" xlink:type="simple" id="oo_234911.jpg"/></fig><fig id="F4" position="float" orientation="portrait"><label>Figure 4.</label><caption><p><italic><tp:taxon-name><tp:taxon-name-part taxon-name-part-type="genus" reg="Sinanapis">Sinanapis</tp:taxon-name-part><tp:taxon-name-part taxon-name-part-type="species" reg="longituba">longituba</tp:taxon-name-part></tp:taxon-name></italic> Lin &amp; Li, 2012, <bold>A, B</bold> Male left palp <bold>C, D</bold> Male leg I <bold>E</bold> Female abdomen <bold>F</bold><tp:taxon-name><tp:taxon-name-part taxon-name-part-type="genus" reg="Epigyne">Epigyne</tp:taxon-name-part></tp:taxon-name><bold>G, H</bold> Vulva <bold>A, D</bold> prolateral <bold>B, C</bold> reterolateral <bold>E–G</bold> ventral <bold>H</bold> doral. Abbreviations: <bold><abbrev xmlns:xlink="http://www.w3.org/1999/xlink" xlink:title="basal patellar apophysis on palp" id="ABBRID0ECDAG" xlink:type="simple">BA</abbrev></bold> basal patellar apophysis; <bold><abbrev xmlns:xlink="http://www.w3.org/1999/xlink" xlink:title="book lung covers" id="ABBRID0EHDAG" xlink:type="simple">BC</abbrev></bold> booklung cover; <bold><abbrev xmlns:xlink="http://www.w3.org/1999/xlink" xlink:title="copulatory ducts" id="ABBRID0EMDAG" xlink:type="simple">CD</abbrev></bold> copulatory ducts; <bold><abbrev xmlns:xlink="http://www.w3.org/1999/xlink" xlink:title="copulatory opening" id="ABBRID0ERDAG" xlink:type="simple">CO</abbrev></bold> copulatory opening; <bold><abbrev xmlns:xlink="http://www.w3.org/1999/xlink" xlink:title="cymbium" id="ABBRID0EWDAG" xlink:type="simple">Cy</abbrev></bold> cymbium; <bold><abbrev xmlns:xlink="http://www.w3.org/1999/xlink" xlink:title="cusps on leg I" id="ABBRID0E2DAG" xlink:type="simple">Cu</abbrev></bold> cusps on leg I; <bold><abbrev xmlns:xlink="http://www.w3.org/1999/xlink" xlink:title="dorsal patellar apophysis on palp" id="ABBRID0EAEAG" xlink:type="simple">DA</abbrev></bold> dorsal patellar apophysis; <bold><abbrev xmlns:xlink="http://www.w3.org/1999/xlink" xlink:title="embolus" id="ABBRID0EFEAG" xlink:type="simple">Em</abbrev></bold> embolus; <bold><abbrev xmlns:xlink="http://www.w3.org/1999/xlink" xlink:title="fertilization ducts" id="ABBRID0EKEAG" xlink:type="simple">FD</abbrev></bold> fertilization ducts; <bold><abbrev xmlns:xlink="http://www.w3.org/1999/xlink" xlink:title="femur" id="ABBRID0EPEAG" xlink:type="simple">Fe</abbrev></bold> femur; <bold><abbrev xmlns:xlink="http://www.w3.org/1999/xlink" xlink:title="lateral patellar apophysis on palp" id="ABBRID0EUEAG" xlink:type="simple">LA</abbrev></bold> lateral patellar apophysis; <bold><abbrev xmlns:xlink="http://www.w3.org/1999/xlink" xlink:title="patella" id="ABBRID0EZEAG" xlink:type="simple">Pa</abbrev></bold> patella; <bold>S</bold> spermathecae; <bold><abbrev xmlns:xlink="http://www.w3.org/1999/xlink" xlink:title="tibial apophysis on palp" id="ABBRID0EAFAG" xlink:type="simple">TA</abbrev></bold> tibial apophysis; <bold><abbrev xmlns:xlink="http://www.w3.org/1999/xlink" xlink:title="tegulum" id="ABBRID0EFFAG" xlink:type="simple">Te</abbrev></bold> tegulum; <bold><abbrev xmlns:xlink="http://www.w3.org/1999/xlink" xlink:title="tibia" id="ABBRID0EKFAG" xlink:type="simple">Ti</abbrev></bold> tibia. Scale bars: 0.20 (<bold>A, B, E–H</bold>); 0.50 (<bold>C, D</bold>).</p></caption><graphic xmlns:xlink="http://www.w3.org/1999/xlink" xlink:href="zookeys-790-045-g004.jpg" position="float" orientation="portrait" xlink:type="simple" id="oo_234912.jpg"/></fig></tp:treatment-sec><tp:treatment-sec sec-type="description" id="SECID0EXFAG"><title>Description.</title><p>See Figs <xref ref-type="fig" rid="F3">3A–H</xref>, <xref ref-type="fig" rid="F4">4A–H</xref> and <xref ref-type="bibr" rid="B3">Lin and Li (2012)</xref>.</p></tp:treatment-sec><tp:treatment-sec sec-type="distribution" id="SECID0EJGAG"><title>Distribution.</title><p>China (Hainan).</p></tp:treatment-sec><tp:treatment-sec><!--Section generated to contain objects referenced in tp:taxon-treatment.--><fig id="F1" position="float" orientation="portrait"><label>Figure 1.</label><caption><p><italic><tp:taxon-name><tp:taxon-name-part taxon-name-part-type="genus" reg="Sinanapis">Sinanapis</tp:taxon-name-part><tp:taxon-name-part taxon-name-part-type="species" reg="crassitarsa">crassitarsa</tp:taxon-name-part></tp:taxon-name></italic> Wunderlich &amp; Song, 1995, <bold>A–C</bold> Male habitus <bold>D, E</bold> Prosoma (chelicerae and appendages omitted) <bold>A</bold> dorsal <bold>B, E</bold> lateral <bold>C</bold> ventral <bold>D</bold> anterior. Abbreviations: <bold><abbrev xmlns:xlink="http://www.w3.org/1999/xlink" xlink:title="cusps on leg I" id="ABBRID0EXSAE" xlink:type="simple">Cu</abbrev></bold> cusps on leg I; <bold><abbrev xmlns:xlink="http://www.w3.org/1999/xlink" xlink:title="labral spur" id="ABBRID0E3SAE" xlink:type="simple">LS</abbrev></bold> labial spur. Scale bars: 0.50 (<bold>A–C</bold>); 0.20 (<bold>D, E</bold>).</p></caption><graphic xmlns:xlink="http://www.w3.org/1999/xlink" xlink:href="zookeys-790-045-g001.jpg" position="float" orientation="portrait" xlink:type="simple" id="oo_234909.jpg"/></fig><fig id="F5" position="float" orientation="portrait"><label>Figure 5.</label><caption><p><italic><tp:taxon-name><tp:taxon-name-part taxon-name-part-type="genus" reg="Sinanapis">Sinanapis</tp:taxon-name-part><tp:taxon-name-part taxon-name-part-type="species" reg="medogense">medogense</tp:taxon-name-part></tp:taxon-name></italic> sp. n., male holotype (<bold>A–B, E, G–I</bold>) and female paratype (<bold>C–D, F</bold>) from Xizang. <bold>A–F</bold> Habitus <bold>G, H</bold> Prosoma <bold>I</bold> Chelicerae <bold>A, C</bold> dorsal <bold>B, D</bold> ventral <bold>E–F, H</bold> lateral <bold>G, I</bold> frontal. Abbreviations: <bold>CT</bold> cheliceral tubercle; <bold><abbrev xmlns:xlink="http://www.w3.org/1999/xlink" xlink:title="labral spur" id="ABBRID0EBPAG" xlink:type="simple">LS</abbrev></bold> labial spur. Scale bars: 0.50 (<bold>A–F</bold>); 0.25 (<bold>G–I</bold>).</p></caption><graphic xmlns:xlink="http://www.w3.org/1999/xlink" xlink:href="zookeys-790-045-g005.jpg" position="float" orientation="portrait" xlink:type="simple" id="oo_234913.jpg"/></fig><fig id="F2" position="float" orientation="portrait"><label>Figure 2.</label><caption><p><italic><tp:taxon-name><tp:taxon-name-part taxon-name-part-type="genus" reg="Sinanapis">Sinanapis</tp:taxon-name-part><tp:taxon-name-part taxon-name-part-type="species" reg="crassitarsa">crassitarsa</tp:taxon-name-part></tp:taxon-name></italic> Wunderlich &amp; Song, 1995, <bold>A–C</bold> Male left palp <bold>D</bold> Dorsal patellar apophyses on palp <bold>E</bold> Bulb <bold>F</bold> Basal patellar apophysis <bold>A</bold> prolateral <bold>B, F</bold> reterolateral <bold>C, D</bold> dorsal <bold>E</bold> ventral. Abbreviations: <bold><abbrev xmlns:xlink="http://www.w3.org/1999/xlink" xlink:title="basal patellar apophysis on palp" id="ABBRID0ENUAE" xlink:type="simple">BA</abbrev></bold> basal patellar apophysis; <bold><abbrev xmlns:xlink="http://www.w3.org/1999/xlink" xlink:title="cymbium" id="ABBRID0ESUAE" xlink:type="simple">Cy</abbrev></bold> cymbium; <bold><abbrev xmlns:xlink="http://www.w3.org/1999/xlink" xlink:title="dorsal patellar apophysis on palp" id="ABBRID0EXUAE" xlink:type="simple">DA</abbrev></bold> dorsal patellar apophysis; <bold><abbrev xmlns:xlink="http://www.w3.org/1999/xlink" xlink:title="dentigerous patellar process on palp" id="ABBRID0E3UAE" xlink:type="simple">DP</abbrev></bold> dentigerous patellar process; <bold><abbrev xmlns:xlink="http://www.w3.org/1999/xlink" xlink:title="embolus" id="ABBRID0EBVAE" xlink:type="simple">Em</abbrev></bold> embolus; <bold><abbrev xmlns:xlink="http://www.w3.org/1999/xlink" xlink:title="femur" id="ABBRID0EGVAE" xlink:type="simple">Fe</abbrev></bold> femur; <bold><abbrev xmlns:xlink="http://www.w3.org/1999/xlink" xlink:title="lateral patellar apophysis on palp" id="ABBRID0ELVAE" xlink:type="simple">LA</abbrev></bold> lateral patellar apophysis; <bold><abbrev xmlns:xlink="http://www.w3.org/1999/xlink" xlink:title="patella" id="ABBRID0EQVAE" xlink:type="simple">Pa</abbrev></bold> patella; <bold>PS</bold> patellar spine; <bold><abbrev xmlns:xlink="http://www.w3.org/1999/xlink" xlink:title="tibial apophysis on palp" id="ABBRID0EXVAE" xlink:type="simple">TA</abbrev></bold> tibial apophysis; <bold><abbrev xmlns:xlink="http://www.w3.org/1999/xlink" xlink:title="tegulum" id="ABBRID0E3VAE" xlink:type="simple">Te</abbrev></bold> tegulum; <bold><abbrev xmlns:xlink="http://www.w3.org/1999/xlink" xlink:title="tibia" id="ABBRID0EBWAE" xlink:type="simple">Ti</abbrev></bold> tibia. Scale bars: 0.20 (<bold>A–C</bold>); 0.10 (<bold>D, E</bold>); 0.05 (<bold>F</bold>).</p></caption><graphic xmlns:xlink="http://www.w3.org/1999/xlink" xlink:href="zookeys-790-045-g002.jpg" position="float" orientation="portrait" xlink:type="simple" id="oo_234910.jpg"/></fig><fig id="F6" position="float" orientation="portrait"><label>Figure 6.</label><caption><p><italic><tp:taxon-name><tp:taxon-name-part taxon-name-part-type="genus" reg="Sinanapis">Sinanapis</tp:taxon-name-part><tp:taxon-name-part taxon-name-part-type="species" reg="medogense">medogense</tp:taxon-name-part></tp:taxon-name></italic> sp. n., male holotype from Xizang. <bold>A, B, E, F</bold> Left palp <bold>C, D</bold> Left leg I <bold>G, H</bold> Palpal patella and tibia <bold>I</bold> Patellar apophysis <bold>A, D, G</bold> prolateral <bold>B, C</bold> retrolateral <bold>E</bold> ventral <bold>F, H, I</bold> dorsal. Abbreviations: <bold><abbrev xmlns:xlink="http://www.w3.org/1999/xlink" xlink:title="basal patellar apophysis on palp" id="ABBRID0ESQAG" xlink:type="simple">BA</abbrev></bold> basal patellar apophysis; <bold><abbrev xmlns:xlink="http://www.w3.org/1999/xlink" xlink:title="cusps on leg I" id="ABBRID0EXQAG" xlink:type="simple">Cu</abbrev></bold> cusps on leg I; <bold><abbrev xmlns:xlink="http://www.w3.org/1999/xlink" xlink:title="cymbium" id="ABBRID0E3QAG" xlink:type="simple">Cy</abbrev></bold> cymbium; <bold><abbrev xmlns:xlink="http://www.w3.org/1999/xlink" xlink:title="dorsal patellar apophysis on palp" id="ABBRID0EBRAG" xlink:type="simple">DA</abbrev></bold> dorsal patellar apophysis; <bold><abbrev xmlns:xlink="http://www.w3.org/1999/xlink" xlink:title="dentigerous patellar process on palp" id="ABBRID0EGRAG" xlink:type="simple">DP</abbrev></bold> dentigerous patellar process; <bold><abbrev xmlns:xlink="http://www.w3.org/1999/xlink" xlink:title="embolus" id="ABBRID0ELRAG" xlink:type="simple">Em</abbrev></bold> embolus; <bold><abbrev xmlns:xlink="http://www.w3.org/1999/xlink" xlink:title="femur" id="ABBRID0EQRAG" xlink:type="simple">Fe</abbrev></bold> femur; <bold><abbrev xmlns:xlink="http://www.w3.org/1999/xlink" xlink:title="lateral patellar apophysis on palp" id="ABBRID0EVRAG" xlink:type="simple">LA</abbrev></bold> lateral patellar apophysis; <bold><abbrev xmlns:xlink="http://www.w3.org/1999/xlink" xlink:title="patella" id="ABBRID0E1RAG" xlink:type="simple">Pa</abbrev></bold> patella; <bold><abbrev xmlns:xlink="http://www.w3.org/1999/xlink" xlink:title="tibial apophysis on palp" id="ABBRID0E6RAG" xlink:type="simple">TA</abbrev></bold> tibial apophysis; <bold><abbrev xmlns:xlink="http://www.w3.org/1999/xlink" xlink:title="tibia" id="ABBRID0EESAG" xlink:type="simple">Ti</abbrev></bold> tibia; <bold><abbrev xmlns:xlink="http://www.w3.org/1999/xlink" xlink:title="tegulum" id="ABBRID0EJSAG" xlink:type="simple">Te</abbrev></bold> tegulum. Scale bars: 0.25 (<bold>A, B, E–H</bold>); 1.00 (<bold>C</bold>); 0.50 (<bold>D</bold>); 0.05 (<bold>I</bold>).</p></caption><graphic xmlns:xlink="http://www.w3.org/1999/xlink" xlink:href="zookeys-790-045-g006.jpg" position="float" orientation="portrait" xlink:type="simple" id="oo_234914.jpg"/></fig><fig id="F8" position="float" orientation="portrait"><label>Figure 8.</label><caption><p><italic><tp:taxon-name><tp:taxon-name-part taxon-name-part-type="genus" reg="Sinanapis">Sinanapis</tp:taxon-name-part><tp:taxon-name-part taxon-name-part-type="species" reg="wuyi">wuyi</tp:taxon-name-part></tp:taxon-name></italic> Jin &amp; Zhang, 2013, male (<bold>A–C, G</bold>) and female (<bold>D–F, H</bold>) paratypes. <bold>A–F</bold> Habitus <bold>G</bold> Epigastric scutum <bold>H</bold><tp:taxon-name><tp:taxon-name-part taxon-name-part-type="genus" reg="Epigyne">Epigyne</tp:taxon-name-part></tp:taxon-name><bold>A, D</bold> dorsal <bold>B, E, G, H</bold> ventral <bold>C, F</bold> lateral. Scale bars: 0.50 (<bold>A–F</bold>); 0.20 (<bold>G, H</bold>).</p></caption><graphic xmlns:xlink="http://www.w3.org/1999/xlink" xlink:href="zookeys-790-045-g008.jpg" position="float" orientation="portrait" xlink:type="simple" id="oo_234919.jpg"/></fig><fig id="F9" position="float" orientation="portrait"><label>Figure 9.</label><caption><p><italic><tp:taxon-name><tp:taxon-name-part taxon-name-part-type="genus" reg="Sinanapis">Sinanapis</tp:taxon-name-part><tp:taxon-name-part taxon-name-part-type="species" reg="wuyi">wuyi</tp:taxon-name-part></tp:taxon-name></italic> Jin &amp; Zhang, 2013, male (<bold>A–D</bold>) and female (<bold>E, F</bold>) paratypes. <bold>A–D</bold> Left palp <bold>E, F</bold> Vulva <bold>A</bold> prolateral <bold>B</bold> retrolateral <bold>C</bold> retro-ventral <bold>D, F</bold> dorsal <bold>E</bold> ventral. Abbreviations: <bold><abbrev xmlns:xlink="http://www.w3.org/1999/xlink" xlink:title="basal patellar apophysis on palp" id="ABBRID0EBABG" xlink:type="simple">BA</abbrev></bold> basal patellar apophysis; <bold><abbrev xmlns:xlink="http://www.w3.org/1999/xlink" xlink:title="book lung covers" id="ABBRID0EGABG" xlink:type="simple">BC</abbrev></bold> booklung cover; <bold><abbrev xmlns:xlink="http://www.w3.org/1999/xlink" xlink:title="copulatory ducts" id="ABBRID0ELABG" xlink:type="simple">CD</abbrev></bold> copulatory ducts; <bold><abbrev xmlns:xlink="http://www.w3.org/1999/xlink" xlink:title="copulatory opening" id="ABBRID0EQABG" xlink:type="simple">CO</abbrev></bold> copulatory opening; <bold><abbrev xmlns:xlink="http://www.w3.org/1999/xlink" xlink:title="cymbium" id="ABBRID0EVABG" xlink:type="simple">Cy</abbrev></bold> cymbium; <bold><abbrev xmlns:xlink="http://www.w3.org/1999/xlink" xlink:title="dorsal patellar apophysis on palp" id="ABBRID0E1ABG" xlink:type="simple">DA</abbrev></bold> dorsal patellar apophysis; <bold><abbrev xmlns:xlink="http://www.w3.org/1999/xlink" xlink:title="embolus" id="ABBRID0E6ABG" xlink:type="simple">Em</abbrev></bold> embolus; <bold><abbrev xmlns:xlink="http://www.w3.org/1999/xlink" xlink:title="fertilization ducts" id="ABBRID0EEBBG" xlink:type="simple">FD</abbrev></bold> fertilization ducts; <bold><abbrev xmlns:xlink="http://www.w3.org/1999/xlink" xlink:title="femur" id="ABBRID0EJBBG" xlink:type="simple">Fe</abbrev></bold> femur; <bold><abbrev xmlns:xlink="http://www.w3.org/1999/xlink" xlink:title="lateral patellar apophysis on palp" id="ABBRID0EOBBG" xlink:type="simple">LA</abbrev></bold> lateral patellar apophysis; <bold><abbrev xmlns:xlink="http://www.w3.org/1999/xlink" xlink:title="patella" id="ABBRID0ETBBG" xlink:type="simple">Pa</abbrev></bold> patella; <bold>S</bold> spermathecae; <bold><abbrev xmlns:xlink="http://www.w3.org/1999/xlink" xlink:title="tibial apophysis on palp" id="ABBRID0E1BBG" xlink:type="simple">TA</abbrev></bold> tibial apophysis; <bold><abbrev xmlns:xlink="http://www.w3.org/1999/xlink" xlink:title="tegulum" id="ABBRID0E6BBG" xlink:type="simple">Te</abbrev></bold> tegulum; <bold><abbrev xmlns:xlink="http://www.w3.org/1999/xlink" xlink:title="tibia" id="ABBRID0EECBG" xlink:type="simple">Ti</abbrev></bold> tibia. Scale bars: 0.20 (<bold>A–D</bold>); 0.25 (<bold>E, F</bold>).</p></caption><graphic xmlns:xlink="http://www.w3.org/1999/xlink" xlink:href="zookeys-790-045-g009.jpg" position="float" orientation="portrait" xlink:type="simple" id="oo_234916.jpg"/></fig><fig id="F7" position="float" orientation="portrait"><label>Figure 7.</label><caption><p><italic><tp:taxon-name><tp:taxon-name-part taxon-name-part-type="genus" reg="Sinanapis">Sinanapis</tp:taxon-name-part><tp:taxon-name-part taxon-name-part-type="species" reg="medogense">medogense</tp:taxon-name-part></tp:taxon-name></italic> sp. n., male holotype (<bold>A–C, E, F</bold>) and female paratype (<bold>D, G–I</bold>) from Xizang. <bold>A–D</bold> Abdomen <bold>E</bold> Spinnerets <bold>F</bold> Epigastric scutum <bold>G</bold><tp:taxon-name><tp:taxon-name-part taxon-name-part-type="genus" reg="Epigyne">Epigyne</tp:taxon-name-part></tp:taxon-name><bold>H, I</bold> Vulva (lactic acid-treated) <bold>A, D, F–H</bold> ventral <bold>B, I</bold> dorsal <bold>C, E</bold> antapical. Abbreviations: <bold><abbrev xmlns:xlink="http://www.w3.org/1999/xlink" xlink:title="book lung covers" id="ABBRID0EIUAG" xlink:type="simple">BC</abbrev></bold> booklung covers; <bold><abbrev xmlns:xlink="http://www.w3.org/1999/xlink" xlink:title="copulatory ducts" id="ABBRID0ENUAG" xlink:type="simple">CD</abbrev></bold> copulatory duct; <bold><abbrev xmlns:xlink="http://www.w3.org/1999/xlink" xlink:title="copulatory opening" id="ABBRID0ESUAG" xlink:type="simple">CO</abbrev></bold> copulatory opening; <bold><abbrev xmlns:xlink="http://www.w3.org/1999/xlink" xlink:title="fertilization ducts" id="ABBRID0EXUAG" xlink:type="simple">FD</abbrev></bold> fertilization duct; <bold>S</bold> spermatheca. Scale bars: 0.50 (<bold>A–D</bold>); 0.20 (<bold>E–G</bold>); 0.10 (<bold>H, I</bold>).</p></caption><graphic xmlns:xlink="http://www.w3.org/1999/xlink" xlink:href="zookeys-790-045-g007.jpg" position="float" orientation="portrait" xlink:type="simple" id="oo_234915.jpg"/></fig></tp:treatment-sec><ref-list><ref id="B3"><mixed-citation xmlns:xlink="http://www.w3.org/1999/xlink" xlink:type="simple"><person-group><name name-style="western"><surname>Lin</surname><given-names>Y</given-names></name><name name-style="western"><surname>Li</surname><given-names>S</given-names></name></person-group> (<year>2012</year>) <article-title>Three new spider species of <tp:taxon-name><tp:taxon-name-part taxon-name-part-type="family">Anapidae</tp:taxon-name-part></tp:taxon-name> (<tp:taxon-name><tp:taxon-name-part taxon-name-part-type="order">Araneae</tp:taxon-name-part></tp:taxon-name>) from China.</article-title><source>Journal of Arachnology</source><volume>40</volume>: <fpage>159</fpage>–<lpage>166</lpage>. <ext-link xlink:type="simple" ext-link-type="doi" xlink:href="10.1636/A08-99.1">https://doi.org/10.1636/A08-99.1</ext-link></mixed-citation></ref></ref-list></tp:taxon-treatment>
