# Supplementary material for: A review of the spider genus Sinanapis, with the description of a new species from Tibet (Araneae, Anapidae)
Source: Zookeys. 2018 Oct 15;(790):45–61. doi: 10.3897/zookeys.790.25793 (PMC6198031; doi:10.3897/zookeys.790.25793)
Supplement: XML Treatment for Sinanapis medogense [file zookeys.790.25793-treatment4.xml]

<!DOCTYPE tp:taxon-treatment
  PUBLIC "-//TaxonX//DTD Taxonomic Treatment Publishing DTD v0 20100105//EN" "tax-treatment-NSO.dtd">
<tp:taxon-treatment xmlns:tp="http://www.plazi.org/taxpub"><tp:treatment-meta><kwd-group><label>Taxon classification</label><kwd><named-content xmlns:xlink="http://www.w3.org/1999/xlink" content-type="kingdom">Animalia</named-content></kwd><kwd><named-content xmlns:xlink="http://www.w3.org/1999/xlink" content-type="order">Araneae</named-content></kwd><kwd><named-content xmlns:xlink="http://www.w3.org/1999/xlink" content-type="family">Anapidae</named-content></kwd></kwd-group><mixed-citation publication-type="journal"><person-group><name><surname>Zhang</surname><given-names>Qiqi</given-names></name><name><surname>Lin</surname><given-names>Yucheng</given-names></name></person-group><article-title>A review of the spider genus <italic><tp:taxon-name><tp:taxon-name-part taxon-name-part-type="genus" reg="Sinanapis">Sinanapis</tp:taxon-name-part></tp:taxon-name></italic>, with the description of a new species from Tibet (<tp:taxon-name><tp:taxon-name-part taxon-name-part-type="order">Araneae</tp:taxon-name-part></tp:taxon-name>, <tp:taxon-name><tp:taxon-name-part taxon-name-part-type="family">Anapidae</tp:taxon-name-part></tp:taxon-name>)</article-title><source>Zookeys</source><day>15</day><month>10</month><year>2018</year><volume>2018</volume><issue>790</issue><fpage>45</fpage><lpage>61</lpage><pub-id pub-id-type="doi">10.3897/zookeys.790.25793</pub-id></mixed-citation></tp:treatment-meta><tp:nomenclature><tp:taxon-name>
              <tp:taxon-name-part taxon-name-part-type="genus" reg="Sinanapis">Sinanapis</tp:taxon-name-part>
              <tp:taxon-name-part taxon-name-part-type="species" reg="medogense">medogense</tp:taxon-name-part>
              <object-id xmlns:xlink="http://www.w3.org/1999/xlink" content-type="zoobank" xlink:type="simple">http://zoobank.org/DD8E8CB0-CB1B-4100-AD16-FAD82BCDCC83</object-id>
            </tp:taxon-name><tp:taxon-status xmlns:xlink="http://www.w3.org/1999/xlink" xlink:type="simple">sp. n.</tp:taxon-status><xref ref-type="fig" rid="F5">Figs 5</xref><xref ref-type="fig" rid="F6">, 6</xref><xref ref-type="fig" rid="F7">, 7</xref><!--PageBreak--></tp:nomenclature><tp:treatment-sec sec-type="type material" id="SECID0EDIAG"><title>Type material.</title><p><italic>Holotype</italic>: ♂ (<named-content xmlns:xlink="http://www.w3.org/1999/xlink" content-type="dwc:institutional_code" xlink:type="simple">NHMSU</named-content>), CHINA: Tibet Autonomous Region, Nyingchi Prefecture, Medog County, Renqinbeng Mountain, <named-content xmlns:xlink="http://www.w3.org/1999/xlink" content-type="dwc:verbatimCoordinates" xlink:type="simple"><named-content content-type="geo-json" specific-use="{&#34;type&#34;:&#34;Point&#34;,&#34;coordinates&#34;:[95.333300,29.317500]}" id="NCID0ETIAG" xlink:type="simple">29°19.050'N, 95°19.998'E</named-content></named-content>; 1314 m, 26.VIII.2015, J.L. Wu leg. <italic>Paratypes</italic>: 1♂, 2♀ (<named-content xmlns:xlink="http://www.w3.org/1999/xlink" content-type="dwc:institutional_code" xlink:type="simple">NHMSU</named-content>), same data as holotype.</p></tp:treatment-sec><tp:treatment-sec sec-type="etymology" id="SECID0E6IAG"><title>Etymology.</title><p>The specific name derives from the type locality; adjective.</p></tp:treatment-sec><tp:treatment-sec sec-type="diagnosis" id="SECID0EEJAG"><title>Diagnosis.</title><p>The male of this new species can be distinguished from that of <italic><tp:taxon-name><tp:taxon-name-part taxon-name-part-type="genus" reg="Sinanapis">S.</tp:taxon-name-part><tp:taxon-name-part taxon-name-part-type="species" reg="longituba">longituba</tp:taxon-name-part></tp:taxon-name></italic> and <italic><tp:taxon-name><tp:taxon-name-part taxon-name-part-type="genus" reg="Sinanapis">S.</tp:taxon-name-part><tp:taxon-name-part taxon-name-part-type="species" reg="wuyi">wuyi</tp:taxon-name-part></tp:taxon-name></italic> by the lack of anterior median eyes and having a rasper-like dentigerous process (Figs <xref ref-type="fig" rid="F5">5G</xref>, <xref ref-type="fig" rid="F6">6G, H</xref>). In the case of the two latter species, the anterior median eyes are present, and the rasper-like dentigerous patellar process is absent (Figs <xref ref-type="fig" rid="F3">3G</xref>, <xref ref-type="fig" rid="F4">4A</xref>, <xref ref-type="fig" rid="F9">9D</xref>; Yuan and Peng, 2014: figs 7, 9). It also differs from <italic><tp:taxon-name><tp:taxon-name-part taxon-name-part-type="genus" reg="Sinanapis">S.</tp:taxon-name-part><tp:taxon-name-part taxon-name-part-type="species" reg="crassitarsa">crassitarsa</tp:taxon-name-part></tp:taxon-name></italic> by having a tubular basal apophysis, and a smaller dentigerous process (Figure <xref ref-type="fig" rid="F6">6A, B, G–I</xref>). In <italic><tp:taxon-name><tp:taxon-name-part taxon-name-part-type="genus" reg="Sinanapis">S.</tp:taxon-name-part><tp:taxon-name-part taxon-name-part-type="species" reg="crassitarsus">crassitarsus</tp:taxon-name-part></tp:taxon-name></italic>, the basal apophysis is laminar, and the dentigerous process is larger (Figure <xref ref-type="fig" rid="F2">2A–D, F</xref>). The female of the new species differs from <italic><tp:taxon-name><tp:taxon-name-part taxon-name-part-type="genus" reg="Sinanapis">S.</tp:taxon-name-part><tp:taxon-name-part taxon-name-part-type="species" reg="longituba">longituba</tp:taxon-name-part></tp:taxon-name></italic> by having shorter copulatory ducts, each coiling with less than two loops next to the spermatheca (Figure <xref ref-type="fig" rid="F7">7I</xref>). In <italic><tp:taxon-name><tp:taxon-name-part taxon-name-part-type="genus" reg="Sinanapis">S.</tp:taxon-name-part><tp:taxon-name-part taxon-name-part-type="species" reg="longituba">longituba</tp:taxon-name-part></tp:taxon-name></italic>, each copulatory coil around the spermatheca in more than two loops (Figure <xref ref-type="fig" rid="F4">4H</xref>). <italic><tp:taxon-name><tp:taxon-name-part taxon-name-part-type="genus" reg="Sinanapis">S.</tp:taxon-name-part><tp:taxon-name-part taxon-name-part-type="species" reg="medogense">medogense</tp:taxon-name-part></tp:taxon-name></italic> further differs from <italic><tp:taxon-name><tp:taxon-name-part taxon-name-part-type="genus" reg="Sinanapis">S.</tp:taxon-name-part><tp:taxon-name-part taxon-name-part-type="species" reg="wuyi">wuyi</tp:taxon-name-part></tp:taxon-name></italic> by the absence of anterior median eyes, and by having a white pattern on the abdomen (Figure <xref ref-type="fig" rid="F5">5C, F</xref>), whereas the anterior median eyes are present and the abdominal white pattern is absent in <italic><tp:taxon-name><tp:taxon-name-part taxon-name-part-type="genus" reg="Sinanapis">S.</tp:taxon-name-part><tp:taxon-name-part taxon-name-part-type="species" reg="wuyi">wuyi</tp:taxon-name-part></tp:taxon-name></italic> (Figure <xref ref-type="fig" rid="F8">8D, F</xref>; Yuan and Peng, 2014: figs 7, 9).</p><fig id="F5" position="float" orientation="portrait"><label>Figure 5.</label><caption><p><italic><tp:taxon-name><tp:taxon-name-part taxon-name-part-type="genus" reg="Sinanapis">Sinanapis</tp:taxon-name-part><tp:taxon-name-part taxon-name-part-type="species" reg="medogense">medogense</tp:taxon-name-part></tp:taxon-name></italic> sp. n., male holotype (<bold>A–B, E, G–I</bold>) and female paratype (<bold>C–D, F</bold>) from Xizang. <bold>A–F</bold> Habitus <bold>G, H</bold> Prosoma <bold>I</bold> Chelicerae <bold>A, C</bold> dorsal <bold>B, D</bold> ventral <bold>E–F, H</bold> lateral <bold>G, I</bold> frontal. Abbreviations: <bold>CT</bold> cheliceral tubercle; <bold><abbrev xmlns:xlink="http://www.w3.org/1999/xlink" xlink:title="labral spur" id="ABBRID0EBPAG" xlink:type="simple">LS</abbrev></bold> labial spur. Scale bars: 0.50 (<bold>A–F</bold>); 0.25 (<bold>G–I</bold>).</p></caption><graphic xmlns:xlink="http://www.w3.org/1999/xlink" xlink:href="zookeys-790-045-g005.jpg" position="float" orientation="portrait" xlink:type="simple" id="oo_234913.jpg"/></fig><fig id="F6" position="float" orientation="portrait"><label>Figure 6.</label><caption><p><italic><tp:taxon-name><tp:taxon-name-part taxon-name-part-type="genus" reg="Sinanapis">Sinanapis</tp:taxon-name-part><tp:taxon-name-part taxon-name-part-type="species" reg="medogense">medogense</tp:taxon-name-part></tp:taxon-name></italic> sp. n., male holotype from Xizang. <bold>A, B, E, F</bold> Left palp <bold>C, D</bold> Left leg I <bold>G, H</bold> Palpal patella and tibia <bold>I</bold> Patellar apophysis <bold>A, D, G</bold> prolateral <bold>B, C</bold> retrolateral <bold>E</bold> ventral <bold>F, H, I</bold> dorsal. Abbreviations: <bold><abbrev xmlns:xlink="http://www.w3.org/1999/xlink" xlink:title="basal patellar apophysis on palp" id="ABBRID0ESQAG" xlink:type="simple">BA</abbrev></bold> basal patellar apophysis; <bold><abbrev xmlns:xlink="http://www.w3.org/1999/xlink" xlink:title="cusps on leg I" id="ABBRID0EXQAG" xlink:type="simple">Cu</abbrev></bold> cusps on leg I; <bold><abbrev xmlns:xlink="http://www.w3.org/1999/xlink" xlink:title="cymbium" id="ABBRID0E3QAG" xlink:type="simple">Cy</abbrev></bold> cymbium; <bold><abbrev xmlns:xlink="http://www.w3.org/1999/xlink" xlink:title="dorsal patellar apophysis on palp" id="ABBRID0EBRAG" xlink:type="simple">DA</abbrev></bold> dorsal patellar apophysis; <bold><abbrev xmlns:xlink="http://www.w3.org/1999/xlink" xlink:title="dentigerous patellar process on palp" id="ABBRID0EGRAG" xlink:type="simple">DP</abbrev></bold> dentigerous patellar process; <bold><abbrev xmlns:xlink="http://www.w3.org/1999/xlink" xlink:title="embolus" id="ABBRID0ELRAG" xlink:type="simple">Em</abbrev></bold> embolus; <bold><abbrev xmlns:xlink="http://www.w3.org/1999/xlink" xlink:title="femur" id="ABBRID0EQRAG" xlink:type="simple">Fe</abbrev></bold> femur; <bold><abbrev xmlns:xlink="http://www.w3.org/1999/xlink" xlink:title="lateral patellar apophysis on palp" id="ABBRID0EVRAG" xlink:type="simple">LA</abbrev></bold> lateral patellar apophysis; <bold><abbrev xmlns:xlink="http://www.w3.org/1999/xlink" xlink:title="patella" id="ABBRID0E1RAG" xlink:type="simple">Pa</abbrev></bold> patella; <bold><abbrev xmlns:xlink="http://www.w3.org/1999/xlink" xlink:title="tibial apophysis on palp" id="ABBRID0E6RAG" xlink:type="simple">TA</abbrev></bold> tibial apophysis; <bold><abbrev xmlns:xlink="http://www.w3.org/1999/xlink" xlink:title="tibia" id="ABBRID0EESAG" xlink:type="simple">Ti</abbrev></bold> tibia; <bold><abbrev xmlns:xlink="http://www.w3.org/1999/xlink" xlink:title="tegulum" id="ABBRID0EJSAG" xlink:type="simple">Te</abbrev></bold> tegulum. Scale bars: 0.25 (<bold>A, B, E–H</bold>); 1.00 (<bold>C</bold>); 0.50 (<bold>D</bold>); 0.05 (<bold>I</bold>).</p></caption><graphic xmlns:xlink="http://www.w3.org/1999/xlink" xlink:href="zookeys-790-045-g006.jpg" position="float" orientation="portrait" xlink:type="simple" id="oo_234914.jpg"/></fig><fig id="F7" position="float" orientation="portrait"><label>Figure 7.</label><caption><p><italic><tp:taxon-name><tp:taxon-name-part taxon-name-part-type="genus" reg="Sinanapis">Sinanapis</tp:taxon-name-part><tp:taxon-name-part taxon-name-part-type="species" reg="medogense">medogense</tp:taxon-name-part></tp:taxon-name></italic> sp. n., male holotype (<bold>A–C, E, F</bold>) and female paratype (<bold>D, G–I</bold>) from Xizang. <bold>A–D</bold> Abdomen <bold>E</bold> Spinnerets <bold>F</bold> Epigastric scutum <bold>G</bold><tp:taxon-name><tp:taxon-name-part taxon-name-part-type="genus" reg="Epigyne">Epigyne</tp:taxon-name-part></tp:taxon-name><bold>H, I</bold> Vulva (lactic acid-treated) <bold>A, D, F–H</bold> ventral <bold>B, I</bold> dorsal <bold>C, E</bold> antapical. Abbreviations: <bold><abbrev xmlns:xlink="http://www.w3.org/1999/xlink" xlink:title="book lung covers" id="ABBRID0EIUAG" xlink:type="simple">BC</abbrev></bold> booklung covers; <bold><abbrev xmlns:xlink="http://www.w3.org/1999/xlink" xlink:title="copulatory ducts" id="ABBRID0ENUAG" xlink:type="simple">CD</abbrev></bold> copulatory duct; <bold><abbrev xmlns:xlink="http://www.w3.org/1999/xlink" xlink:title="copulatory opening" id="ABBRID0ESUAG" xlink:type="simple">CO</abbrev></bold> copulatory opening; <bold><abbrev xmlns:xlink="http://www.w3.org/1999/xlink" xlink:title="fertilization ducts" id="ABBRID0EXUAG" xlink:type="simple">FD</abbrev></bold> fertilization duct; <bold>S</bold> spermatheca. Scale bars: 0.50 (<bold>A–D</bold>); 0.20 (<bold>E–G</bold>); 0.10 (<bold>H, I</bold>).</p></caption><graphic xmlns:xlink="http://www.w3.org/1999/xlink" xlink:href="zookeys-790-045-g007.jpg" position="float" orientation="portrait" xlink:type="simple" id="oo_234915.jpg"/></fig></tp:treatment-sec><tp:treatment-sec sec-type="description" id="SECID0EIVAG"><title>Description.</title><p><bold>Male</bold> (holotype): Somatic characters and coloration as in Figs <xref ref-type="fig" rid="F5">5A, B, E, G–I</xref>, <xref ref-type="fig" rid="F7">7A–C, E, F</xref>. <italic>Measurements</italic>: Total length 1.86. Carapace 0.96 long, 0.72 wide, 0.72 high. Clypeus 0.40 high. Sternum 0.52 long, 0.42 wide. Abdomen 0.90 long, 0.94 wide. Length of legs: I 3.76 (1.18, 0.40, 1.04, 0.42, 0.72); II 2.68 (0.82, 0.32, 0.62, 0.32, 0.60); III 2.02 (0.60, 0.22, 0.40, 0.28, 0.52); IV 2.52 (0.78, 0.24, 0.60, 0.34, 0.56).</p><!--PageBreak--><p><italic>Palp</italic> (Figure <xref ref-type="fig" rid="F6">6A–I</xref>): Trochanter very long, subequal to 2/3 of femur length. Femur distally swollen approx. 2 times wider than proximally. Patella, complex, each modified with four apophyses (Figure <xref ref-type="fig" rid="F6">6H</xref>): basal apophysis long horned, almost as long as patella; two dorsal apophyses, one crooked and fingerlike, and another rasper-<!--PageBreak--><!--PageBreak--><!--PageBreak-->like dentigerous process (Figure <xref ref-type="fig" rid="F6">6I</xref>); a lateral apophysis straight, finger-shaped, protruded. Tibia with a dorsal apophysis and a dorsal trichobothrium (Figure <xref ref-type="fig" rid="F6">6F–H</xref>). Cymbium bowl-shaped, as wide as long, covered with sparse long setae. Bulb simple, cone-shaped, tegulum smooth and flat, without any apophysis. Embolus long, strongly sclerotized, started at the middle margin of bulb, and ends in the above of subcentral bulb, coiled almost into two loops, distally tapering (Figure <xref ref-type="fig" rid="F6">6A, E</xref>).</p><p><bold>Female</bold> (paratype). Somatic characters and coloration as in Figs <xref ref-type="fig" rid="F5">5C, D, F</xref>, <xref ref-type="fig" rid="F7">7D</xref>. <italic>Measurements</italic>: Total length 1.96. Carapace 1.02 long, 0.64 wide, 0.80 high. Abdomen 0.94 long, 0.43 wide. Clypeus 0.46 high. Sternum 0.61 long, 0.43 wide. Length of leg: I 3.42 (1.12, 0.36, 0.90, 0.40, 0.64); II 2.48 (0.76, 0.30, 0.58, 0.28, 0.56); III 1.8 (0.54, 0.20, 0.38, 0.22, 0.46); IV 2.3 (0.72, 0.24, 0.56, 0.28, 0.50).</p><p><italic><tp:taxon-name><tp:taxon-name-part taxon-name-part-type="genus" reg="Epigyne">Epigyne</tp:taxon-name-part></tp:taxon-name></italic> (Figure <xref ref-type="fig" rid="F7">7G–I</xref>): <tp:taxon-name><tp:taxon-name-part taxon-name-part-type="genus" reg="Epigyne">Epigyne</tp:taxon-name-part></tp:taxon-name> sclerotized, almost rectangular, about 2 times wider than booklung cover, vulva visible through the translucent integument; copulatory openings large, sub-rounded, closed to the epigynal posteromargin. Spermatheca globular, each with a width equal to 2/3 of the breadth of booklung cover, separated by a gap measuring around its own diameter; copulatory ducts coiled the base of spermathecae, starting near the rebordered epigynal posteromargin, and ended at the posterolateral margins of spermathecae; fertilization ducts short, and thin, connected with the bases of the spermathecae.</p></tp:treatment-sec><tp:treatment-sec sec-type="distribution" id="SECID0EYXAG"><title>Distribution.</title><p>Known only from the type locality.</p></tp:treatment-sec><tp:treatment-sec><!--Section generated to contain objects referenced in tp:taxon-treatment.--><fig id="F3" position="float" orientation="portrait"><label>Figure 3.</label><caption><p><italic><tp:taxon-name><tp:taxon-name-part taxon-name-part-type="genus" reg="Sinanapis">Sinanapis</tp:taxon-name-part><tp:taxon-name-part taxon-name-part-type="species" reg="longituba">longituba</tp:taxon-name-part></tp:taxon-name></italic> Lin &amp; Li, 2012, <bold>A, B, E</bold> Male habitus <bold>C, D, F</bold> Female habitus <bold>G, H</bold> Prosoma (appendages omitted) <bold>A, C</bold> dorsal <bold>B, D</bold> ventral <bold>E, F, H</bold> lateral <bold>G</bold> anterior. Abbreviations: <bold>CT</bold> cheliceral tubercle; <bold><abbrev xmlns:xlink="http://www.w3.org/1999/xlink" xlink:title="labral spur" id="ABBRID0EJBAG" xlink:type="simple">LS</abbrev></bold> labial spur. Scale bars: 0.50 (<bold>A–F</bold>); 0.20 (<bold>G, H</bold>).</p></caption><graphic xmlns:xlink="http://www.w3.org/1999/xlink" xlink:href="zookeys-790-045-g003.jpg" position="float" orientation="portrait" xlink:type="simple" id="oo_234911.jpg"/></fig><fig id="F4" position="float" orientation="portrait"><label>Figure 4.</label><caption><p><italic><tp:taxon-name><tp:taxon-name-part taxon-name-part-type="genus" reg="Sinanapis">Sinanapis</tp:taxon-name-part><tp:taxon-name-part taxon-name-part-type="species" reg="longituba">longituba</tp:taxon-name-part></tp:taxon-name></italic> Lin &amp; Li, 2012, <bold>A, B</bold> Male left palp <bold>C, D</bold> Male leg I <bold>E</bold> Female abdomen <bold>F</bold><tp:taxon-name><tp:taxon-name-part taxon-name-part-type="genus" reg="Epigyne">Epigyne</tp:taxon-name-part></tp:taxon-name><bold>G, H</bold> Vulva <bold>A, D</bold> prolateral <bold>B, C</bold> reterolateral <bold>E–G</bold> ventral <bold>H</bold> doral. Abbreviations: <bold><abbrev xmlns:xlink="http://www.w3.org/1999/xlink" xlink:title="basal patellar apophysis on palp" id="ABBRID0ECDAG" xlink:type="simple">BA</abbrev></bold> basal patellar apophysis; <bold><abbrev xmlns:xlink="http://www.w3.org/1999/xlink" xlink:title="book lung covers" id="ABBRID0EHDAG" xlink:type="simple">BC</abbrev></bold> booklung cover; <bold><abbrev xmlns:xlink="http://www.w3.org/1999/xlink" xlink:title="copulatory ducts" id="ABBRID0EMDAG" xlink:type="simple">CD</abbrev></bold> copulatory ducts; <bold><abbrev xmlns:xlink="http://www.w3.org/1999/xlink" xlink:title="copulatory opening" id="ABBRID0ERDAG" xlink:type="simple">CO</abbrev></bold> copulatory opening; <bold><abbrev xmlns:xlink="http://www.w3.org/1999/xlink" xlink:title="cymbium" id="ABBRID0EWDAG" xlink:type="simple">Cy</abbrev></bold> cymbium; <bold><abbrev xmlns:xlink="http://www.w3.org/1999/xlink" xlink:title="cusps on leg I" id="ABBRID0E2DAG" xlink:type="simple">Cu</abbrev></bold> cusps on leg I; <bold><abbrev xmlns:xlink="http://www.w3.org/1999/xlink" xlink:title="dorsal patellar apophysis on palp" id="ABBRID0EAEAG" xlink:type="simple">DA</abbrev></bold> dorsal patellar apophysis; <bold><abbrev xmlns:xlink="http://www.w3.org/1999/xlink" xlink:title="embolus" id="ABBRID0EFEAG" xlink:type="simple">Em</abbrev></bold> embolus; <bold><abbrev xmlns:xlink="http://www.w3.org/1999/xlink" xlink:title="fertilization ducts" id="ABBRID0EKEAG" xlink:type="simple">FD</abbrev></bold> fertilization ducts; <bold><abbrev xmlns:xlink="http://www.w3.org/1999/xlink" xlink:title="femur" id="ABBRID0EPEAG" xlink:type="simple">Fe</abbrev></bold> femur; <bold><abbrev xmlns:xlink="http://www.w3.org/1999/xlink" xlink:title="lateral patellar apophysis on palp" id="ABBRID0EUEAG" xlink:type="simple">LA</abbrev></bold> lateral patellar apophysis; <bold><abbrev xmlns:xlink="http://www.w3.org/1999/xlink" xlink:title="patella" id="ABBRID0EZEAG" xlink:type="simple">Pa</abbrev></bold> patella; <bold>S</bold> spermathecae; <bold><abbrev xmlns:xlink="http://www.w3.org/1999/xlink" xlink:title="tibial apophysis on palp" id="ABBRID0EAFAG" xlink:type="simple">TA</abbrev></bold> tibial apophysis; <bold><abbrev xmlns:xlink="http://www.w3.org/1999/xlink" xlink:title="tegulum" id="ABBRID0EFFAG" xlink:type="simple">Te</abbrev></bold> tegulum; <bold><abbrev xmlns:xlink="http://www.w3.org/1999/xlink" xlink:title="tibia" id="ABBRID0EKFAG" xlink:type="simple">Ti</abbrev></bold> tibia. Scale bars: 0.20 (<bold>A, B, E–H</bold>); 0.50 (<bold>C, D</bold>).</p></caption><graphic xmlns:xlink="http://www.w3.org/1999/xlink" xlink:href="zookeys-790-045-g004.jpg" position="float" orientation="portrait" xlink:type="simple" id="oo_234912.jpg"/></fig><fig id="F9" position="float" orientation="portrait"><label>Figure 9.</label><caption><p><italic><tp:taxon-name><tp:taxon-name-part taxon-name-part-type="genus" reg="Sinanapis">Sinanapis</tp:taxon-name-part><tp:taxon-name-part taxon-name-part-type="species" reg="wuyi">wuyi</tp:taxon-name-part></tp:taxon-name></italic> Jin &amp; Zhang, 2013, male (<bold>A–D</bold>) and female (<bold>E, F</bold>) paratypes. <bold>A–D</bold> Left palp <bold>E, F</bold> Vulva <bold>A</bold> prolateral <bold>B</bold> retrolateral <bold>C</bold> retro-ventral <bold>D, F</bold> dorsal <bold>E</bold> ventral. Abbreviations: <bold><abbrev xmlns:xlink="http://www.w3.org/1999/xlink" xlink:title="basal patellar apophysis on palp" id="ABBRID0EBABG" xlink:type="simple">BA</abbrev></bold> basal patellar apophysis; <bold><abbrev xmlns:xlink="http://www.w3.org/1999/xlink" xlink:title="book lung covers" id="ABBRID0EGABG" xlink:type="simple">BC</abbrev></bold> booklung cover; <bold><abbrev xmlns:xlink="http://www.w3.org/1999/xlink" xlink:title="copulatory ducts" id="ABBRID0ELABG" xlink:type="simple">CD</abbrev></bold> copulatory ducts; <bold><abbrev xmlns:xlink="http://www.w3.org/1999/xlink" xlink:title="copulatory opening" id="ABBRID0EQABG" xlink:type="simple">CO</abbrev></bold> copulatory opening; <bold><abbrev xmlns:xlink="http://www.w3.org/1999/xlink" xlink:title="cymbium" id="ABBRID0EVABG" xlink:type="simple">Cy</abbrev></bold> cymbium; <bold><abbrev xmlns:xlink="http://www.w3.org/1999/xlink" xlink:title="dorsal patellar apophysis on palp" id="ABBRID0E1ABG" xlink:type="simple">DA</abbrev></bold> dorsal patellar apophysis; <bold><abbrev xmlns:xlink="http://www.w3.org/1999/xlink" xlink:title="embolus" id="ABBRID0E6ABG" xlink:type="simple">Em</abbrev></bold> embolus; <bold><abbrev xmlns:xlink="http://www.w3.org/1999/xlink" xlink:title="fertilization ducts" id="ABBRID0EEBBG" xlink:type="simple">FD</abbrev></bold> fertilization ducts; <bold><abbrev xmlns:xlink="http://www.w3.org/1999/xlink" xlink:title="femur" id="ABBRID0EJBBG" xlink:type="simple">Fe</abbrev></bold> femur; <bold><abbrev xmlns:xlink="http://www.w3.org/1999/xlink" xlink:title="lateral patellar apophysis on palp" id="ABBRID0EOBBG" xlink:type="simple">LA</abbrev></bold> lateral patellar apophysis; <bold><abbrev xmlns:xlink="http://www.w3.org/1999/xlink" xlink:title="patella" id="ABBRID0ETBBG" xlink:type="simple">Pa</abbrev></bold> patella; <bold>S</bold> spermathecae; <bold><abbrev xmlns:xlink="http://www.w3.org/1999/xlink" xlink:title="tibial apophysis on palp" id="ABBRID0E1BBG" xlink:type="simple">TA</abbrev></bold> tibial apophysis; <bold><abbrev xmlns:xlink="http://www.w3.org/1999/xlink" xlink:title="tegulum" id="ABBRID0E6BBG" xlink:type="simple">Te</abbrev></bold> tegulum; <bold><abbrev xmlns:xlink="http://www.w3.org/1999/xlink" xlink:title="tibia" id="ABBRID0EECBG" xlink:type="simple">Ti</abbrev></bold> tibia. Scale bars: 0.20 (<bold>A–D</bold>); 0.25 (<bold>E, F</bold>).</p></caption><graphic xmlns:xlink="http://www.w3.org/1999/xlink" xlink:href="zookeys-790-045-g009.jpg" position="float" orientation="portrait" xlink:type="simple" id="oo_234916.jpg"/></fig><fig id="F2" position="float" orientation="portrait"><label>Figure 2.</label><caption><p><italic><tp:taxon-name><tp:taxon-name-part taxon-name-part-type="genus" reg="Sinanapis">Sinanapis</tp:taxon-name-part><tp:taxon-name-part taxon-name-part-type="species" reg="crassitarsa">crassitarsa</tp:taxon-name-part></tp:taxon-name></italic> Wunderlich &amp; Song, 1995, <bold>A–C</bold> Male left palp <bold>D</bold> Dorsal patellar apophyses on palp <bold>E</bold> Bulb <bold>F</bold> Basal patellar apophysis <bold>A</bold> prolateral <bold>B, F</bold> reterolateral <bold>C, D</bold> dorsal <bold>E</bold> ventral. Abbreviations: <bold><abbrev xmlns:xlink="http://www.w3.org/1999/xlink" xlink:title="basal patellar apophysis on palp" id="ABBRID0ENUAE" xlink:type="simple">BA</abbrev></bold> basal patellar apophysis; <bold><abbrev xmlns:xlink="http://www.w3.org/1999/xlink" xlink:title="cymbium" id="ABBRID0ESUAE" xlink:type="simple">Cy</abbrev></bold> cymbium; <bold><abbrev xmlns:xlink="http://www.w3.org/1999/xlink" xlink:title="dorsal patellar apophysis on palp" id="ABBRID0EXUAE" xlink:type="simple">DA</abbrev></bold> dorsal patellar apophysis; <bold><abbrev xmlns:xlink="http://www.w3.org/1999/xlink" xlink:title="dentigerous patellar process on palp" id="ABBRID0E3UAE" xlink:type="simple">DP</abbrev></bold> dentigerous patellar process; <bold><abbrev xmlns:xlink="http://www.w3.org/1999/xlink" xlink:title="embolus" id="ABBRID0EBVAE" xlink:type="simple">Em</abbrev></bold> embolus; <bold><abbrev xmlns:xlink="http://www.w3.org/1999/xlink" xlink:title="femur" id="ABBRID0EGVAE" xlink:type="simple">Fe</abbrev></bold> femur; <bold><abbrev xmlns:xlink="http://www.w3.org/1999/xlink" xlink:title="lateral patellar apophysis on palp" id="ABBRID0ELVAE" xlink:type="simple">LA</abbrev></bold> lateral patellar apophysis; <bold><abbrev xmlns:xlink="http://www.w3.org/1999/xlink" xlink:title="patella" id="ABBRID0EQVAE" xlink:type="simple">Pa</abbrev></bold> patella; <bold>PS</bold> patellar spine; <bold><abbrev xmlns:xlink="http://www.w3.org/1999/xlink" xlink:title="tibial apophysis on palp" id="ABBRID0EXVAE" xlink:type="simple">TA</abbrev></bold> tibial apophysis; <bold><abbrev xmlns:xlink="http://www.w3.org/1999/xlink" xlink:title="tegulum" id="ABBRID0E3VAE" xlink:type="simple">Te</abbrev></bold> tegulum; <bold><abbrev xmlns:xlink="http://www.w3.org/1999/xlink" xlink:title="tibia" id="ABBRID0EBWAE" xlink:type="simple">Ti</abbrev></bold> tibia. Scale bars: 0.20 (<bold>A–C</bold>); 0.10 (<bold>D, E</bold>); 0.05 (<bold>F</bold>).</p></caption><graphic xmlns:xlink="http://www.w3.org/1999/xlink" xlink:href="zookeys-790-045-g002.jpg" position="float" orientation="portrait" xlink:type="simple" id="oo_234910.jpg"/></fig><fig id="F8" position="float" orientation="portrait"><label>Figure 8.</label><caption><p><italic><tp:taxon-name><tp:taxon-name-part taxon-name-part-type="genus" reg="Sinanapis">Sinanapis</tp:taxon-name-part><tp:taxon-name-part taxon-name-part-type="species" reg="wuyi">wuyi</tp:taxon-name-part></tp:taxon-name></italic> Jin &amp; Zhang, 2013, male (<bold>A–C, G</bold>) and female (<bold>D–F, H</bold>) paratypes. <bold>A–F</bold> Habitus <bold>G</bold> Epigastric scutum <bold>H</bold><tp:taxon-name><tp:taxon-name-part taxon-name-part-type="genus" reg="Epigyne">Epigyne</tp:taxon-name-part></tp:taxon-name><bold>A, D</bold> dorsal <bold>B, E, G, H</bold> ventral <bold>C, F</bold> lateral. Scale bars: 0.50 (<bold>A–F</bold>); 0.20 (<bold>G, H</bold>).</p></caption><graphic xmlns:xlink="http://www.w3.org/1999/xlink" xlink:href="zookeys-790-045-g008.jpg" position="float" orientation="portrait" xlink:type="simple" id="oo_234919.jpg"/></fig></tp:treatment-sec></tp:taxon-treatment>
